# Supplementary material for: Faecalibacterium duncaniae Mitigates Intestinal Barrier Damage in Mice Induced by High-Altitude Exposure by Increasing Levels of 2-Ketoglutaric Acid
Source: Nutrients. 2025 Apr 19;17(8):1380. doi: 10.3390/nu17081380 (PMC12030221; doi:10.3390/nu17081380)
Supplement: Supplementary file 1 [file nutrients-17-01380-s001.zip]

Archive with 1 entries (1 files):
- nutrients-3559680-supplementary.pdf
